# Supplementary material for: Drug susceptibility testing of slowly growing non-tuberculous mycobacteria using slomyco test-system
Source: PLoS One. 2018 Sep 17;13(9):e0203108. doi: 10.1371/journal.pone.0203108 (PMC6141080; doi:10.1371/journal.pone.0203108)
Supplement: S1 Table — (XLSX) [file pone.0203108.s001.xlsx]

## Sheet: БД
№	Identification	AMI	CIP	CLA	DOX	ETB	ETH	INH	LZD	MFX	RIF	STR	SXT	RFB
38163	M.kansasii	4	16	0.5	16	4	2.5	0.25	2	0.12	0.25	32	0.12	0.25
31902	M.kansasii	8	1	0.5	16	4	1.2	8	4	0.12	0.12	8	8	0.25
1189	M.kansasii	8	16	0.25	16	8	1.2	4	2	0.5	1	8	8	0.25
6506	M.kansasii	8	16	0.5	16	4	2.5	0.25	4	0.5	1	32	8	0.25
7101	M.kansasii	16	8	0.5	16	8	2.5	2	4	2	1	32	8	0.25
1411	M.kansasii	16	16	0.25	16	4	1.2	0.5	4	0.5	0.5	64	8	0.25
32105	M.kansasii	4	2	0.5	8	4	0.3	1	1	0.12	0.12	16	8	0.5
2191	M.kansasii	4	4	8	16	4	5	2	4	0.5	0.5	4	8	0.5
20856	M.kansasii	4	2	0.06	4	2	0.3	0.5	2	0.5	0.12	8	8	0.25
20027	M.kansasii	8	2	0.06	16	0.5	1.2	1	2	0.12	0.25	4	4	0.25
37644	M.kansasii	64	4	0.06	16	4	1.2	8	4	0.25	0.25	8	8	0.25
27831	M.kansasii	8	2	0.5	16	8	10	8	4	0.25	0.5	4	2	0.25
19817	M.kansasii	32	2	0.25	16	2	0.3	4	8	0.12	0.25	4	1	0.25
12650	M.kansasii	16	8	0.25	16	4	5	4	4	0.12	1	16	8	0.25
13819	M.kansasii	32	8	0.5	8	4	20	4	64	8	2	32	4	2
19213	M.kansasii	8	8	8	16	4	20	8	16	1	8	8	1	2
3091	M.kansasii	32	16	8	16	2	20	8	64	2	8	64	4	0.5
29384	M.kansasii	16	16	0.25	16	16	5	8	16	1	2	64	8	0.5
14049	M.kansasii	64	16	16	16	8	2.5	2	64	4	4	64	8	4
9874	M.kansasii	4	1	0.25	16	4	2.5	8	2	0.5	0.25	2	1	2
26798	M.kansasii	8	4	1	16	8	2.5	8	4	0.12	0.25	8	0.5	0.5
30040	M.kansasii	2	4	0.12	8	4	1.2	0.5	4	0.25	0.5	8	4	0.25
17141	M.kansasii	4	1	1	16	16	20	2	1	1	0.5	64	8	0.25
10544	M.kansasii	4	2	1	16	4	1.2	8	4	0.5	1	8	8	0.5
28810	M.kansasii	4	4	0.25	16	2	1.2	0.5	2	0.25	0.12	16	8	0.25
8846	M.kansasii	2	2	0.06	4	4	1.2	1	1	0.12	0.5	4	4	0.25
6732	M.kansasii	16	8	0.06	4	16	20	8	4	2	2	16	8	1
6466	M.kansasii	16	16	1	16	16	5	1	8	8	2	64	8	0.25
9423	M.kansasii	4	1	0.5	0.5	2	0.6	1	4	0.5	0.12	2	4	0.25
4960	M.kansasii	4	4	0.06	4	2	0.3	0.25	1	1	0.25	8	8	0.25
29183	M.kansasii	4	2	1	4	2	0.3	0.25	4	0.25	0.5	8	8	0.25
12084	M.kansasii	1	0.5	0.06	1	2	0.6	0.5	1	0.12	0.12	1	2	0.25
35970	M.kansasii	4	4	0.25	16	2	20	0.5	1	0.12	0.12	8	8	0.25
17568	M.kansasii	8	8	2	16	16	20	8	16	4	8	32	1	1
23936	M.kansasii	32	16	2	16	16	2.5	1	4	0.25	1	64	8	0.25
46266	M.kansasii	8	2	0.06	4	4	0.3	0.25	1	0.5	0.5	2	8	0.25
6471	M.kansasii	64	16	0.5	16	8	10	2	16	2	2	64	8	0.25
10207	M.kansasii	4	2	1	16	4	0.6	0.5	1	0.25	0.5	8	8	0.25
27266	M.kansasii	4	4	2	8	16	10	2	8	8	1	32	4	4
38516	M.kansasii	16	4	0.25	16	4	2.5	8	8	4	1	32	8	0.25
17284	M.kansasii	4	4	0.5	16	8	2.5	1	32	0.5	4	4	1	0.5
3927	M.kansasii	8	8	1	16	8	0.6	2	4	2	1	32	8	0.25
26473	M.kansasii	4	0.5	2	16	8	20	8	32	0.25	4	64	8	1
22735	M.kansasii	4	4	0.12	16	0.5	10	2	8	0.12	0.5	8	8	0.25
6502	M.kansasii	8	4	0.12	8	8	2.5	1	4	0.12	0.5	16	8	0.25
27379	M.kansasii	8	16	8	16	16	20	8	8	0.25	0.25	64	4	8
13896	M.kansasii	8	16	0.25	16	16	5	8	4	1	1	32	8	0.25
5581	M.kansasii	16	2	0.06	16	16	0.6	8	4	0.12	0.12	4	8	8
13441	M.kansasii	8	4	0.25	8	4	0.6	0.5	2	0.25	0.5	8	8	1
3325	M.kansasii	8	4	0.25	16	4	0.6	0.5	4	0.5	1	32	8	0.25
4337	M.kansasii	16	4	1	16	4	1.2	0.5	4	1	1	16	8	0.25
34250	M.kansasii	4	1	0.12	16	2	0.3	0.5	2	0.12	0.12	2	1	0.25
6503	M.kansasii	1	1	0.12	8	8	1.2	2	2	0.12	0.25	4	2	0.25
24696	M.kansasii	8	16	0.25	16	16	20	8	8	4	2	64	8	0.25
23833	M.kansasii	8	8	0.5	16	16	20	1	4	1	0.5	32	8	0.5
6565	M.kansasii	16	16	0.5	16	4	1.2	2	4	2	0.5	4	8	0.25
36400	M.kansasii	32	16	0.25	16	4	2.5	0.5	2	2	0.5	64	8	0.25
43582	M.kansasii	16	4	0.25	8	2	0.6	0.5	4	0.5	0.5	16	8	0.25
34695F	M.kansasii	16	8	0.06	16	4	0.3	0.25	1	0.12	0.12	8	8	0.25
6001	M.kansasii	8	8	0.12	16	4	1.2	0.5	4	0.5	1	16	8	0.5
23833	M.kansasii	8	8	0.5	16	16	20	1	4	1	0.5	32	8	0.5
10811	M.kansasii	64	16	2	16	16	2.5	1	4	4	1	64	8	0.25
7305	M.kansasii	8	16	8	16	16	20	4	32	8	8	64	8	2
26473	M.kansasii	4	0.5	2	16	8	20	8	32	0.25	4	64	8	1
1610	M.kansasii	2	2	0.06	8	4	0.3	0.25	1	0.12	0.12	4	8	0.25
18448	M.kansasii	4	2	0.06	4	4	5	2	1	0.12	2	32	1	0.25
27472	M.kansasii	8	8	0.12	16	2	5	4	4	4	2	16	8	1
26667	M.kansasii	4	2	1	16	4	5	1	2	0.12	0.25	8	8	0.25
10930	M.kansasii	4	1	1	16	4	0.6	0.5	2	0.25	4	8	4	0.25
10598	M.kansasii	8	8	1	16	16	20	4	4	1	2	64	8	0.25
9883	M.kansasii	32	16	8	16	4	20	8	64	1	4	64	4	0.25
57	M.kansasii	64	16	16	16	4	20	8	64	2	4	64	8	0.25
23457	M.kansasii	4	0.5	0.25	0.5	4	5	1	2	0.12	4	1	1	8
22837	M.kansasii	16	16	0.5	16	8	20	2	16	2	2	16	8	1
12454	M.kansasii	8	4	0.5	4	16	20	8	2	1	8	4	0.5	8
28300	M.kansasii	4	2	32	16	4	0.6	8	2	0.12	0.25	4	2	0.25
12019	M.kansasii	32	16	64	4	16	20	8	1	4	4	16	8	8
7553	M.kansasii	16	2	0.5	8	4	10	1	8	2	2	4	8	0.25
19827	M.kansasii	4	1	0.25	16	2	0.3	4	2	0.12	0.25	4	1	0.5
30967	M.kansasii	4	1	0.25	8	4	1.2	0.5	2	0.12	0.25	2	4	0.25
1035	M.kansasii	8	16	0.06	16	8	1.2	0.5	8	2	0.12	32	8	0.25
14053	M.kansasii	64	16	2	16	16	20	1	8	2	4	64	8	0.25
5864	M.kansasii	32	4	0.06	16	2	10	0.25	32	0.12	4	32	8	0.25
32820	M.kansasii	8	16	0.5	16	1	20	1	32	0.5	0.5	64	1	4
32533	M.kansasii	8	16	0.06	16	4	5	1	8	2	1	16	8	1
760	M.kansasii	8	4	4	16	16	2.5	0.5	16	0.5	0.5	32	8	0.5
27992	M.kansasii	8	2	8	16	2	1.2	0.5	32	0.25	0.5	32	4	0.25
21450	M.kansasii	16	8	1	16	8	5	8	32	1	8	64	8	0.5
3998	M.kansasii	8	4	0.25	8	4	0.3	0.25	4	0.5	0.5	8	8	0.25
31714	M.kansasii	4	2	0.25	16	4	0.6	1	1	0.12	0.12	4	8	0.25
16845	M.kansasii	4	8	0.5	16	4	0.6	0.5	2	0.25	1	16	8	0.25
1555	M.kansasii	16	8	0.25	16	4	1.2	0.25	2	1	1	32	8	0.25
609	M.kansasii	8	4	0.06	4	4	0.3	0.5	2	0.25	0.25	4	8	0.25
3371	M.kansasii	8	16	4	16	16	20	8	32	2	8	64	8	2
1008	M.kansasii	4	4	0.06	8	4	0.3	0.25	2	0.25	0.5	8	8	0.25
13483	M.kansasii	8	4	0.25	16	4	0.6	1	2	0.25	1	16	8	0.25
11404	M.kansasii	4	4	0.06	8	4	1.2	1	2	0.12	0.5	4	8	0.25
7221	M.kansasii	8	4	0.06	16	2	10	0.25	1	0.12	0.25	16	4	0.5
6505	M.kansasii	16	4	0.5	8	2	2.5	4	4	0.12	0.5	8	8	0.25
8594	M.kansasii	32	16	0.5	16	16	2.5	8	4	4	4	64	1	0.5
13175	M.kansasii	8	8	0.5	16	4	10	0.25	2	2	0.25	16	8	0.25
16440	M.kansasii	32	0.5	1	1	0.5	20	4	2	0.25	8	1	4	2
2528	M.kansasii	8	16	0.5	8	4	10	0.25	2	0.12	1	64	8	0.25
32533	M.kansasii	8	16	0.06	16	4	5	1	8	2	1	16	8	1
1370	M.kansasii	4	1	0.25	16	4	1.2	8	4	0.12	0.12	1	4	0.25
16345	M.kansasii	32	4	2	16	8	1.2	8	4	2	2	32	8	0.25
12771	M.kansasii	8	4	1	16	16	0.6	1	4	0.5	1	16	8	0.25
4685	M.kansasii	2	1	0.06	8	4	1.2	0.25	32	0.12	0.25	4	1	0.5
1040	M.kansasii	32	16	4	16	16	20	0.5	8	4	8	64	8	0.5
8236	M.kansasii	32	8	0.5	16	8	0.6	2	64	1	1	32	8	0.25
19750	M.kansasii	16	8	0.25	16	16	0.3	0.5	2	2	1	32	8	0.25
33395	M.kansasii	16	16	0.06	16	4	20	4	4	0.25	1	16	8	0.25
