# Supplementary material for: Drug susceptibility testing of slowly growing non-tuberculous mycobacteria using slomyco test-system
Source: PLoS One. 2018 Sep 17;13(9):e0203108. doi: 10.1371/journal.pone.0203108 (PMC6141080; doi:10.1371/journal.pone.0203108)
Supplement: S2 Table — (XLSX) [file pone.0203108.s002.xlsx]

## Sheet: БД
№	identification	AMI	CIP	CLA	DOX	ETB	ETH	INH	LZD	MFX	RIF	STR	SXT	RFB
4115	M.xenopi	2	1	0.06	8	8	10	1	2	0.25	1	8	4	0.25
32686	M.xenopi	1	1	0.06	8	8	5	8	4	0.12	4	8	0.12	0.25
42961	M.xenopi	8	1	0.06	16	8	2.5	2	4	0.25	2	8	2	0.25
30923	M.xenopi	4	1	0.06	16	8	2.5	0.5	4	0.25	0.5	4	2	0.25
3802	M.xenopi	8	2	0.25	16	16	5	1	4	0.5	2	16	4	1
40	M.xenopi	32	2	1	8	0.5	20	4	8	4	1	32	0.25	0.25
650	M.xenopi	16	2	0.06	8	16	10	8	8	4	2	64	8	0.25
37926	M.xenopi	4	1	0.06	16	16	2.5	1	4	0.25	1	8	0.5	0.25
26581	M.xenopi	1	0.5	0.06	2	4	0.6	0.25	2	0.12	0.12	2	0.12	0.25
30788	M.xenopi	4	4	0.06	16	8	20	8	8	0.25	4	8	2	0.25
23072	M.xenopi	8	8	0.5	16	16	20	0.5	16	1	0.5	64	4	0.25
36303	M.xenopi	8	1	0.06	16	16	5	4	4	0.25	2	32	8	0.25
35472	M.xenopi	2	8	0.06	8	8	1.2	0.25	1	0.12	0.25	4	0.12	0.25
23396	M.xenopi	1	1	4	0.12	2	0.3	2	1	2	0.12	0.5	4	0.25
27988	M.xenopi	1	1	2	16	4	10	0.25	4	0.12	0.25	64	4	0.25
37919	M.xenopi	8	2	0.5	16	16	5	1	4	0.12	8	16	8	0.25
23194	M.xenopi	4	2	0.06	8	16	5	1	4	0.5	1	16	0.5	0.25
1117	M.xenopi	2	2	0.06	4	8	0.3	1	2	0.25	0.5	8	1	0.25
31364	M.xenopi	1	1	0.06	16	8	20	2	2	1	2	2	0.12	0.25
11610	M.xenopi	8	0.5	0.06	16	4	5	1	4	0.12	0.5	2	0.25	0.25
20426	M.xenopi	4	2	16	16	0.5	5	0.25	16	0.5	1	32	0.5	1
42704	M.xenopi	16	16	0.25	8	4	10	1	64	2	1	64	2	8
27923	M.xenopi	32	8	2	16	16	20	8	64	1	1	64	1	8
116	M.xenopi	4	1	0.06	4	8	5	0.5	8	1	0.5	4	0.5	0.25
35692	M.xenopi	4	0.25	1	16	16	20	0.25	16	0.12	0.12	1	8	0.5
3386	M.xenopi	2	1	64	8	8	10	4	2	8	4	8	4	8
12125	M.xenopi	4	1	16	16	16	20	4	4	0.25	8	8	8	2
30776	M.xenopi	4	1	0.06	8	16	20	2	4	0.5	1	4	0.5	1
16399	M.xenopi	16	1	4	8	8	5	4	32	0.5	1	16	4	0.25
14647	M.xenopi	8	2	0.06	16	8	10	2	4	0.5	4	16	4	0.5
34975	M.xenopi	32	1	0.25	0.5	16	20	8	4	0.12	0.12	16	8	0.25
9886	M.xenopi	1	0.5	0.06	4	8	20	1	4	0.12	2	8	8	0.25
4323	M.xenopi	1	16	0.5	16	8	20	0.5	8	0.12	2	64	4	0.25
10707	M.xenopi	1	1	32	8	16	20	8	1	0.12	2	4	8	8
15864	M.xenopi	4	4	0.5	16	16	20	8	4	1	1	8	8	0.25
15142	M.xenopi	2	1	0.06	16	16	20	4	1	1	1	8	0.5	0.25
7873	M.xenopi	2	2	0.06	16	8	5	1	4	0.25	0.25	8	0.25	0.25
14333	M.xenopi	8	16	16	16	16	20	2	8	0.5	2	32	8	8
129	M.xenopi	16	0.12	16	1	1	0.6	0.25	1	0.12	0.12	0.5	0.5	4
44871	M.xenopi	1	0.5	4	0.12	4	2.5	0.25	8	0.12	0.5	0.5	2	8
14873	M.xenopi	4	1	0.06	8	8	2.5	1	8	0.25	2	16	4	0.5
43198	M.xenopi	8	1	16	4	16	2.5	4	16	1	2	8	1	8
30047	M.xenopi	2	1	0.06	8	8	1.2	1	2	0.12	4	4	2	0.25
42462	M.xenopi	16	16	64	16	16	20	8	8	2	8	64	8	8
17525	M.xenopi	4	1	8	8	8	10	1	4	0.5	1	64	1	0.5
28792	M.xenopi	1	4	0.06	1	2	1.2	0.5	1	0.12	0.25	4	0.12	0.25
13864	M.xenopi	2	0.5	0.06	16	8	10	2	2	2	2	4	1	0.5
13044	M.xenopi	4	1	0.12	8	16	2.5	0.5	2	0.25	1	8	0.25	0.25
14870	M.xenopi	1	0.12	8	0.12	0.5	0.3	0.25	1	8	0.12	0.5	0.12	8
15615	M.xenopi	1	2	0.06	16	4	5	4	16	0.12	2	8	0.5	0.25
46554	M.xenopi	4	1	0.06	4	8	20	4	1	0.25	0.5	4	0.5	0.25
20003	M.xenopi	8	2	16	8	16	20	2	8	0.5	2	8	1	1
6674	M.xenopi	1	0.5	0.06	2	8	5	0.5	1	0.12	0.25	32	0.12	0.25
21935	M.xenopi	16	4	0.06	16	16	5	2	8	1	4	8	8	0.25
22317	M.xenopi	32	16	4	16	4	20	8	32	2	4	64	2	4
12693	M.xenopi	8	1	0.06	16	8	5	1	16	0.5	1	16	1	0.25
35936	M.xenopi	4	1	0.06	8	8	1.2	2	4	0.12	2	4	2	1
24788	M.xenopi	4	1	0.06	4	16	5	4	4	1	2	8	1	1
36054	M.xenopi	1	2	0.06	2	8	10	1	1	0.25	1	1	0.25	0.25
12002	M.xenopi	8	8	0.06	16	16	20	1	4	0.5	2	16	4	0.25
35831	M.xenopi	4	4	0.25	8	4	10	0.5	4	0.5	0.5	8	1	0.5
14691	M.xenopi	4	1	0.06	8	8	20	2	4	0.5	2	16	1	0.5
2915	M.xenopi	4	1	0.06	8	8	2.5	1	4	0.12	2	16	8	0.25
6525	M.xenopi	8	16	0.06	0.5	16	20	8	8	8	0.12	8	8	0.25
8796	M.xenopi	4	2	1	8	16	2.5	0.25	1	1	2	16	8	0.25
18812	M.xenopi	8	1	0.12	4	8	5	8	4	0.12	2	8	8	0.25
18139	M.xenopi	4	2	2	16	16	2.5	1	4	2	1	64	8	2
37675	M.xenopi	8	2	0.06	16	16	10	1	8	0.12	2	16	8	0.25
37	M.xenopi	16	8	2	16	16	5	2	64	2	4	64	2	2
33160	M.xenopi	8	2	0.06	8	8	0.6	1	2	0.25	1	16	4	0.25
28097	M.xenopi	16	1	16	16	8	2.5	4	64	0.5	1	64	1	0.5
33629	M.xenopi	1	1	0.06	4	4	2.5	1	2	0.5	0.12	4	0.12	0.25
24079	M.xenopi	64	4	0.25	16	16	2.5	0.5	16	2	4	32	8	1
39980	M.xenopi	4	4	0.06	16	16	20	1	4	0.5	1	4	2	0.25
