# Supplementary material for: Drug susceptibility testing of slowly growing non-tuberculous mycobacteria using slomyco test-system
Source: PLoS One. 2018 Sep 17;13(9):e0203108. doi: 10.1371/journal.pone.0203108 (PMC6141080; doi:10.1371/journal.pone.0203108)
Supplement: S3 Table — (XLSX) [file pone.0203108.s003.xlsx]

## Sheet: БД
Year	№	mycrobiology	Hain	AMI	CIP	CLA	DOX	EHB	ETH	INH	LZD	MXF	RIF	STR	SXT	RBH
2014	11600	МАС	М.avium	16	16	2	16	4	20	8	32	4	4	64	4	0.25
2016	8698	МАС	М.avium	16	4	4	16	16	20	8	64	1	2	64	8	0.25
2014	8567	МАС	М.avium	8	4	8	16	16	20	8	32	1	2	32	2	0.25
2013	24514	МАС	М.avium	32	16	4	16	16	20	8	32	2	8	64	8	0.5
2014	23814	МАС	М.avium	4	2	4	16	16	0.6	1	16	0.25	4	16	0.25	0.25
2016	8628	МАС	M.intracellulare	16	8	2	16	4	20	4	8	1	4	8	4	0.5
2014	20860	МАС	M.intracellulare	8	8	2	16	16	20	8	8	1	2	16	8	0.5
2014	8671	МАС	М.avium	16	16	1	16	16	5	8	16	2	2	32	2	0.25
2014	19710	МАС	М.avium	32	16	8	16	16	5	8	64	4	4	64	2	0.25
2014	8658	МАС	М.avium	32	16	8	16	16	20	8	32	1	4	64	2	2
2014	24700	МАС	М.avium	8	1	8	16	8	5	2	32	0.5	1	16	1	0.5
2014	15278	МАС	М.avium	8	8	2	16	8	20	4	16	2	0.5	16	2	0.25
2016	834	МАС	М.avium	16	16	4	16	16	20	8	32	8	8	64	8	0.5
2016	8880	МАС	М.avium	32	16	4	16	8	20	8	32	4	8	64	8	0.5
2016	7568	МАС	М.avium	16	16	2	16	16	20	8	32	2	8	64	8	0.25
2016	7552	МАС	М.avium	16	16	2	16	16	20	8	32	1	4	64	4	0.5
2013	18019	МАС	М.avium	16	8	4	16	8	10	8	32	2	4	32	8	2
2014	19026	МАС	М.avium	32	16	8	16	16	20	8	64	4	8	64	8	4
2016	5956	МАС	М.avium	8	4	4	16	8	20	8	64	1	4	16	1	0.5
2016	5558	МАС	М.avium	8	16	4	16	8	20	8	32	4	4	32	4	0.5
2013	23661	МАС	М.avium	64	16	16	16	16	20	8	32	4	8	64	8	8
2014	11327	МАС	М.avium	32	8	4	8	16	10	8	64	8	8	32	8	0.5
2014	8680	МАС	М.avium	64	16	0.5	16	4	2.5	8	16	1	2	64	8	0.25
2016	1280	МАС	M.intracellulare	8	16	0.5	16	4	20	8	16	2	2	32	8	0.25
2014	13152	МАС	М.avium	64	16	4	16	16	20	8	16	2	8	64	8	8
2014	21127	МАС	М.avium	8	8	16	16	16	20	8	32	2	4	64	4	0.25
2014	20499	МАС	М.avium	8	16	16	16	8	5	8	32	1	8	64	8	2
2016	1704	МАС	М.avium	8	8	64	16	8	20	8	32	2	8	8	4	2
2016	8657	МАС	M.intracellulare	8	8	0.5	16	4	20	8	16	2	1	32	2	0.25
2015	1866	МАС	М.avium	4	1	0.06	16	16	20	2	4	0.5	4	16	0.5	0.25
2016	21062	МАС	М.avium	8	16	4	16	8	20	8	32	0.5	2	16	2	1
2016	10362	МАС	М.avium	16	16	8	16	1	20	8	64	0.5	1	64	4	1
2014	7363	МАС	М.avium	16	16	8	16	16	20	8	32	2	8	16	4	2
2014	25157	МАС	М.avium	4	4	4	16	8	20	1	16	0.5	0.5	16	1	1
2014	1209	МАС	М.avium	8	16	4	16	8	5	8	32	2	8	32	2	0.25
2016	1176	МАС	М.avium	16	8	8	16	2	20	1	64	1	2	64	8	0.25
2014	6686	МАС	М.avium	4	0.5	0.25	16	4	20	2	8	0.25	1	2	8	8
2016	2424	МАС	М.avium	16	16	4	16	8	20	8	64	1	1	64	2	0.25
2013	25232	МАС	М.avium	8	16	16	16	8	20	8	32	0.5	0.5	32	1	1
2014	8681	МАС	М.avium	64	16	2	16	16	20	2	64	4	8	64	8	0.25
2014	20508	МАС	М.avium	8	1	16	16	8	20	8	32	1	2	64	8	0.25
2014	14812	МАС	М.avium	16	8	8	16	16	5	8	32	1	4	32	2	8
2014	8679	МАС	М.avium	16	8	8	16	16	20	8	16	1	1	64	1	0.25
2014	17012	МАС	М.avium	16	16	2	16	16	20	4	64	4	8	32	4	4
2014	21080	МАС	М.avium	8	16	8	16	8	5	8	16	2	8	16	8	0.25
2014	739	МАС	М.avium	32	2	8	16	8	20	2	64	1	4	64	4	4
2014	7392	МАС	М.avium	8	4	4	16	16	20	8	32	2	2	64	8	0.25
2016	18636	МАС	М.avium	16	4	2	16	16	10	8	32	2	2	32	8	0.25
2014	11493	МАС	М.avium	2	16	8	16	16	20	8	64	1	8	16	8	8
2014	25933	МАС	M.intracellulare	8	1	1	16	16	20	8	16	2	2	16	8	1
2016	4934	МАС	M.intracellulare	4	16	4	16	4	20	8	16	1	0.5	32	2	1
2016	8075	МАС	М.avium	16	16	8	16	16	20	8	64	4	8	16	2	2
2014	20491	МАС	М.avium	16	16	16	16	16	5	8	32	2	8	32	8	1
2014	20487	МАС	М.avium	8	2	8	16	16	20	8	32	0.5	2	64	8	0.25
2016	5314	МАС	М.avium	8	16	4	16	4	5	2	4	2	1	64	8	0.25
2014	18218	МАС	М.avium	8	16	16	16	16	20	8	64	4	4	32	8	2
2013	27720	МАС	М.avium	64	16	2	16	8	5	8	32	2	1	64	4	0.25
2014	10123	МАС	М.avium	32	16	8	16	16	20	8	32	4	4	64	4	8
2016	1803	МАС	М.avium	8	16	16	16	16	20	8	64	1	8	64	8	4
2016	3351	МАС	М.avium	16	16	4	16	16	20	8	32	1	8	64	2	4
2013	27714	МАС	М.avium	32	16	4	16	8	10	8	32	2	1	64	4	1
2016	12363	МАС	М.avium	32	4	4	16	16	20	8	64	2	4	64	8	8
2016	20404	МАС	М.avium	64	16	4	16	16	20	8	16	4	4	64	4	8
2016	5504	МАС	М.avium	16	8	4	16	4	20	8	32	1	4	32	2	0.25
2016	6003	МАС	М.avium	16	16	4	16	16	20	8	32	4	2	64	2	0.25
2015	2640	МАС	М.avium	16	8	2	16	16	20	0.5	2	1	0.5	64	8	1
2014	11800	МАС	М.avium	8	1	0.12	8	4	5	8	16	0.5	1	8	0.5	0.25
2014	4642	МАС	М.avium	8	4	0.25	16	8	20	8	16	0.25	0.25	32	2	0.25
2014	1729	МАС	М.avium	16	4	0.5	16	8	5	8	32	0.5	4	32	8	0.25
2014	9759	МАС	М.avium	8	2	2	16	8	20	8	64	0.5	1	32	4	0.25
2016	14398	МАС	М.avium	4	4	64	16	16	20	8	64	8	8	64	8	8
2016	13636	МАС	М.avium	16	16	16	16	16	20	8	64	1	8	16	8	2
2014	8910	МАС	М.avium	16	16	1	16	8	5	8	16	1	1	64	1	0.5
2014	8247	МАС	М.avium	16	16	8	16	16	20	8	32	8	8	32	8	8
2016	8225	МАС	M.intracellulare	16	4	0.5	16	2	20	8	8	4	4	64	4	1
2014	8900	МАС	М.avium	32	8	0.5	16	16	20	8	16	4	0.5	32	1	0.5
2014	20486	МАС	М.avium	8	2	8	16	16	20	8	32	2	2	64	8	0.25
2016	740	МАС	М.avium	16	2	2	16	16	20	8	32	1	8	64	1	0.25
2014	15870	МАС	М.avium	16	16	4	16	16	20	8	32	4	2	32	2	1
2014	8674	МАС	М.avium	16	8	2	16	16	20	8	16	1	2	64	2	0.5
2014	8660	МАС	М.avium	32	8	0.5	16	8	5	8	16	1	2	64	1	0.25
2014	8664	МАС	М.avium	16	8	2	16	16	20	8	16	1	0.25	64	2	0.25
2014	26055	МАС	М.avium	8	8	8	16	8	20	1	16	1	2	32	1	0.25
2016	34054	МАС	М.avium	16	16	0.5	16	8	20	8	32	1	8	16	8	2
2016	10980	МАС	М.avium	32	16	2	16	16	10	8	32	2	2	64	2	2
2014	8643	МАС	М.avium	8	4	2	16	16	5	8	32	1	1	64	2	0.5
2014	5749	МАС	М.avium	8	4	2	16	4	10	8	32	2	1	64	2	0.25
2016	4305	МАС	М.avium	16	4	16	16	8	20	8	32	1	4	32	1	2
2014	8661	МАС	М.avium	16	8	32	16	4	10	8	16	1	2	64	4	0.25
2016	21270	МАС	М.avium	16	16	4	16	16	20	8	32	2	4	64	8	0.25
2016	12321	МАС	М.avium	4	0.25	4	16	2	20	0.5	32	2	1	4	0.12	2
2016	1564	МАС	M.intracellulare	16	16	4	16	16	20	8	32	4	1	32	2	0.25
2016	741	МАС	М.avium	16	16	16	16	16	20	8	32	2	8	64	8	4
2014	12605	МАС	М.avium	32	16	0.25	8	8	20	8	32	2	8	16	4	0.25
2016	10921	МАС	М.avium	32	8	8	16	16	10	4	16	4	4	32	4	0.25
2013	23841	МАС	М.avium	16	16	2	16	16	5	8	64	2	4	32	4	1
2016	730	МАС	М.avium	32	16	16	16	8	20	1	64	4	8	64	8	1
2014	13147	МАС	М.avium	8	2	2	16	16	20	8	16	1	2	32	2	0.25
2014	8906	МАС	М.avium	16	16	2	16	4	2.5	4	16	2	2	64	1	0.25
2015	1349	МАС	M.intracellulare	8	4	0.5	1	16	20	8	8	0.12	8	8	1	8
2014	21612	МАС	M.intracellulare	64	16	8	16	16	20	8	64	2	8	16	4	0.5
2015	25261	МАС	М.avium	1	16	4	16	16	20	4	8	1	1	64	8	0.25
2014	10436	МАС	М.avium	64	16	8	16	16	20	8	32	4	4	64	8	0.25
2016	7149	МАС	М.avium	16	8	8	16	16	20	8	32	1	2	64	2	0.5
2016	9706	МАС	М.avium	16	8	2	16	4	20	8	32	1	4	16	2	0.25
2014	22932	МАС	М.avium	16	8	8	16	16	20	8	64	2	8	32	4	1
2016	3955	МАС	М.avium	64	16	1	16	8	20	8	64	4	2	64	4	0.25
2014	21371	МАС	М.avium	8	16	1	8	4	1.2	2	16	2	4	16	4	0.25
2014	11770	МАС	М.avium	8	1	0.5	8	2	10	1	16	0.5	1	16	2	1
2016	17422	МАС	М.avium	32	8	2	16	16	20	8	64	2	2	32	0.5	0.25
2014	13699	МАС	М.avium	16	16	8	16	16	20	8	64	2	4	64	8	0.25
2016	11564	МАС	М.avium	16	1	2	16	16	10	8	4	4	1	32	4	0.25
2015	9827	МАС	М.avium	2	2	0.12	16	0.5	20	8	2	0.5	4	16	0.5	2
2016	4304	МАС	М.avium	16	16	2	16	16	20	8	32	4	8	32	1	1
2014	11797	МАС	М.avium	16	16	8	16	16	5	8	32	2	4	32	1	1
2013	22200	МАС	М.avium	16	16	1	16	8	20	4	16	4	2	32	4	2
2014	8665	МАС	М.avium	16	4	0.25	16	8	5	8	16	1	1	32	0.5	0.25
2014	4116	МАС	М.avium	32	16	4	16	16	5	8	32	4	8	64	8	0.25
2013	27746	МАС	М.avium	32	16	4	16	8	20	8	32	1	8	64	2	2
2014	7096	МАС	М.avium	8	4	0.25	16	8	20	8	32	0.5	2	32	1	0.25
2014	20495	МАС	М.avium	32	16	64	16	16	20	8	64	1	8	64	8	4
2014	32306	МАС	М.avium	4	8	8	16	16	20	8	32	1	8	16	8	1
2016	2441	МАС	М.avium	32	8	4	16	16	10	8	32	2	2	64	8	0.25
2014	13257	МАС	М.avium	8	0.5	1	8	8	20	8	4	0.25	0.5	32	0.5	0.25
2014	12619	МАС	М.avium	32	8	0.5	16	8	10	8	32	1	1	64	4	0.25
2016	17430	МАС	M.intracellulare	8	8	0.5	16	4	20	8	32	2	1	32	8	0.25
2014	8672	МАС	М.avium	16	8	4	16	16	20	8	64	1	2	64	1	2
2014	11789	МАС	М.avium	64	4	8	16	16	10	8	64	8	4	64	4	0.5
2015	1240	МАС	М.avium	32	4	1	8	4	20	8	8	1	8	32	8	0.25
2016	12466	МАС	M.intracellulare	8	16	1	16	8	20	8	32	2	4	32	8	0.25
2016	30842	МАС	M.intracellulare	32	16	4	16	16	20	8	32	4	8	64	8	2
2016	742	МАС	М.avium	16	2	2	16	8	5	8	32	1	1	8	1	2
2016	19348	МАС	М.avium	8	16	4	16	8	20	8	32	4	4	32	4	2
2013	27711	МАС	М.avium	16	16	4	16	8	20	8	32	2	8	64	1	0.25
2014	11293	МАС	M.intracellulare	1	2	1	16	4	5	1	4	1	1	16	4	0.25
2014	8659	МАС	М.avium	8	8	4	16	16	20	8	32	1	2	64	1	0.25
2013	24244	МАС	М.avium	32	16	2	16	8	20	8	32	1	1	64	8	0.25
2013	25182	МАС	М.avium	32	16	8	16	8	10	8	32	4	2	64	8	0.25
2013	23794	МАС	М.avium	32	16	4	16	16	20	8	64	2	2	64	8	0.25
2014	7336	МАС	М.avium	16	8	2	16	8	2.5	8	32	0.5	1	32	4	0.25
2014	20490	МАС	М.avium	4	8	8	16	16	20	8	32	8	8	64	8	8
2016	4017	МАС	M.intracellulare	1	4	0.25	8	16	20	8	8	1	0.12	4	2	0.25
2016	7567	МАС	М.avium	32	16	4	16	8	5	8	64	4	0.12	64	2	2
2014	347	МАС	М.avium	16	8	4	16	2	5	4	32	2	4	16	1	0.25
2014	8615	МАС	М.avium	64	8	1	16	8	20	8	16	2	4	64	8	0.25
2016	9713	МАС	М.avium	16	16	0.5	16	2	2.5	1	4	8	4	32	2	0.5
2016	8867	МАС	М.avium	64	16	4	16	16	20	8	32	4	4	64	8	0.25
2014	12838	МАС	М.avium	8	2	8	16	16	20	8	16	0.5	1	16	2	0.5
2016	7551	МАС	М.avium	16	16	16	16	2	10	8	32	0.5	1	64	4	1
2016	104	МАС	М.avium	2	0.12	1	4	16	5	0.25	64	8	8	4	0.12	4
2014	7921	МАС	М.avium	64	16	2	16	8	2.5	8	32	2	4	64	8	0.25
2016	272	МАС	М.avium	64	16	64	16	16	20	8	32	8	8	64	8	8
2014	21946	МАС	М.avium	64	16	4	16	8	20	8	32	2	4	64	8	0.5
2016	33501	МАС	М.avium	16	16	4	16	16	20	8	32	2	8	64	4	4
2014	3627	МАС	М.avium	32	2	4	16	16	20	8	32	1	4	64	8	0.25
2016	20697	МАС	М.avium	16	2	2	16	4	20	8	32	1	2	32	8	0.25
2016	2282	МАС	М.avium	16	16	8	16	16	20	8	64	0.25	1	8	2	1
2014	10088	МАС	М.avium	16	16	4	16	8	2.5	8	32	2	8	64	8	1
2016	5745	МАС	М.avium	4	8	2	16	8	20	8	32	0.5	2	16	2	0.25
2014	3009	МАС	М.avium	16	16	8	16	16	2.5	8	32	2	8	64	8	1
2014	22304	МАС	М.avium	8	2	1	8	2	2.5	4	16	1	0.5	32	4	0.25
2014	34898	МАС	М.avium	32	8	4	16	8	20	8	16	1	4	8	4	0.25
2014	29650	МАС	М.avium	4	8	8	16	8	20	8	32	1	2	16	4	1
2016	7569	МАС	М.avium	16	8	2	16	16	20	8	32	2	8	64	8	0.25
2014	25040	МАС	М.avium	8	16	16	16	16	20	8	64	8	2	64	8	8
2014	10475	МАС	М.avium	16	16	8	16	16	20	8	64	1	8	32	8	0.5
2016	1396	МАС	М.avium	64	16	64	16	8	20	8	32	4	8	64	8	0.5
2014	25341	МАС	М.avium	16	16	16	16	16	20	8	32	2	8	64	8	1
2016	7561	МАС	М.avium	8	8	2	16	16	20	8	32	1	2	32	2	0.25
2014	8902	МАС	М.avium	16	8	0.25	16	16	5	8	32	1	0.25	64	2	0.25
2016	37050	МАС	М.avium	16	16	4	16	8	20	8	32	4	1	32	8	0.25
2016	12691	МАС	М.avium	16	8	0.5	16	16	20	8	4	0.5	4	16	8	0.25
2014	19015	МАС	М.avium	8	16	8	16	16	10	8	32	2	8	32	4	1
2016	5082	МАС	М.avium	16	16	4	16	16	20	8	64	1	8	32	2	2
2016	18851	МАС	M.intracellulare	2	16	1	16	16	20	8	32	4	8	64	0.5	1
2014	630	МАС	М.avium	32	16	8	16	16	20	8	32	4	2	64	4	1
2016	7406	МАС	М.avium	8	8	2	16	16	20	8	32	1	4	32	2	0.25
